# Supplementary material for: The Unusual Aggregation and Fusion Activity of the Antimicrobial Peptide W-BP100 in Anionic Vesicles
Source: Membranes (Basel). 2023 Jan 21;13(2):138. doi: 10.3390/membranes13020138 (PMC9966869; doi:10.3390/membranes13020138)
Supplement: Supplementary file 1 [file membranes-13-00138-s001.zip]

Archive with 3 entries (2 files):
- membranes-2116149-supplementary/
- membranes-2116149-supplementary/membranes-2116149-supplementary.pdf
- membranes-2116149-supplementary/membranes-2116149-Video S1-3.zip
